# Supplementary material for: One-Pot Approach Towards Peptoids Synthesis Using 1,4-Dithiane-2,5-Diol via Multicomponent Approach and DFT-Based Computational Analysis
Source: Molecules. 2025 May 27;30(11):2340. doi: 10.3390/molecules30112340 (PMC12156225; doi:10.3390/molecules30112340)
Supplement: Supplementary file 1 [file molecules-30-02340-s001.zip]

Archive with 1 entries (1 files):
- molecules-3637165-supplementary.pdf
